# Supplementary material for: A Novel PCR-Based Tool to Trace Oenological Saccharomyces cerevisiae Yeast by Monitoring Strain-Specific Nucleotide Polymorphisms
Source: Foods. 2025 Jul 4;14(13):2379. doi: 10.3390/foods14132379 (PMC12248937; doi:10.3390/foods14132379)
Supplement: Supplementary file 1 [file foods-14-02379-s001.zip]

Archive with 4 entries (4 files):
- Baldisseri et al, Supplementary Materials (revised).pdf
- __MACOSX/._Baldisseri et al, Supplementary Materials (revised).pdf
- Supplementary Table ST1 (SNP List total).xlsx
- __MACOSX/._Supplementary Table ST1 (SNP List total).xlsx
