# Supplementary material for: A Novel PCR-Based Tool to Trace Oenological Saccharomyces cerevisiae Yeast by Monitoring Strain-Specific Nucleotide Polymorphisms
Source: Foods. 2025 Jul 4;14(13):2379. doi: 10.3390/foods14132379 (PMC12248937; doi:10.3390/foods14132379)
Supplement: Supplementary file 1 [file foods-14-02379-s001.zip › Supplementary Table ST1 (SNP List total).xlsx]

## Sheet: SNP unique all
#CHR	POS	REF	VARIANTs	STRAIN:	C1.A	C1.B	C1.C	C1.D	C1.E	C1.F	C2.A	C2.B	C3.A	C3.B	C4.A	C4.B	C5.A	C5.B	U1	U2	U3	U4	U5	U6	U7	U8	U9	U10	U11	U12	U13	U14
I	453	A	AC																				1|1
I	476	GATTC	CATTC,TATTC,G,*																				1|1
I	480	CCACTT	C,GCACTT,*																				1|1
I	485	T	C,*																				2|2
I	521	A	G				1|1
I	528	T	C																1_1
I	533	T	TCAC																													1|1
I	565	T	A,C										0_1
I	653	C	T																1_1
I	659	A	G																		1|1
I	664	T	C																1_1
I	777	C	G,A																								1|1
I	855	G	A																								0|1
I	857	A	C																								0|1
I	870	G	A						1|1
I	893	T	A																												0|1
I	898	A	T																												0|1
I	901	C	T																												0|1
I	948	T	C,A																			0_2
I	956	C	T																													0|1
I	957	G	A																													0|1
I	961	A	T																													0|1
I	963	T	C																			0|1
I	969	G	A																													0|1
I	988	G	T																			0_1
I	1087	C	T																												0|1
I	1096	C	T																												0|1
I	1112	AGTC	AC,A																													2_2
I	1597	TACAA	T														0_1
I	1782	C	T																										1|1
I	1799	G	A						0|1
I	1871	C	G																											0_1
I	2014	C	A,G																									0|1
I	2015	A	G																									0|1
I	2122	A	G																										0_1
I	2241	G	A						0_1
I	2286	T	TCATCAC												0|1
I	2439	T	A																													0|1
I	2519	T	G																	0|1
I	2595	C	T																1|1
I	2596	T	C,G																2|2
I	2598	AT	A																											0|1
I	2603	C	T																											0|1
I	2770	AG	A			0|1
I	2773	A	G			0|1
I	3240	C	T																									1_1
I	3678	A	G																												0_1
I	3760	A	G																												0_1
I	4970	A	G																												0_1
I	5018	A	G																									0_1
I	5454	A	G																												0|1
I	5521	T	TA																									1_1
I	6176	A	G																												0_1
I	6621	C	CA																									0_1
I	6785	A	G																												0_1
I	7045	A	C																									0_1
I	7220	G	T																												0_1
I	7300	T	C																												0_1
I	7694	C	T																						0_1
I	7709	G	A																						0|1
I	7712	T	A,G																						0|2
I	7713	A	G																						0|1
I	8637	T	G																									0_1
I	8844	G	T																	1_1
I	9340	G	A																												0_1
I	9495	C	A																												0_1
I	9628	T	C																												0_1
I	9692	G	A,T																												0_1
I	9801	A	G																									0_1
I	11847	T	C																						1|1
I	12190	A	G						1|1
I	12648	A	G,*																										1|1
I	12809	T	C							1|1
I	12810	T	C							1|1
I	12814	G	C							1|1
I	12821	T	C							1|1
I	13023	G	GACTGAAGAAGA																												0_1
I	13028	A	ACTGAAGAAGAAATGACTGG																												0_1
I	13120	G	A																												0_1
I	13298	C	T						0_1
I	24069	A	G																													0_1
I	24109	G	T													1_1
I	24123	A	G													1_1
I	24162	C	T																												0|1
I	24166	C	T																												0|1
I	24172	C	G																												0|1
I	24175	G	A																												0|1
I	24245	C	A													1_1
I	24284	T	G						1|1
I	24298	A	G						1|1
I	24357	T	A																													1_1
I	24956	T	C					1|1
I	24958	A	G					1|1
I	25418	T	C																				1|1
I	25439	GTT	G,GCAAGCCATT																				2|2
I	25442	G	C,GGTTCCAGTGACGGTGGTCATTTCTGTGGATGTAGATGTGAAAGTACCGGTCCATGGTTCGGTTGTAGTTATTATGGTGCTAGCAGTTGTTGGTGTTTTGACAACAATGATAGTTTCGTCAGTTGGTAC,GGTTCCAGTGACGGTGGTCATTTCTGTGGATGTAGATGTGAAAGTACCGGTCCATGGTTCGGTTGTAGTTATTATGGTGCTAGCAGTTGTTGGTGTTTTGACAACAATGATGGTTTCGTCAGTTGGTAC,*																				2_3
I	25452	T	A,G,*																				2|2
I	25461	G	A,*																				1|1
I	25464	G	A,*																				1|1
I	25479	T	C,*																				1|1
I	25584	A	G,*					1|1
I	25600	G	A					1|1
I	25620	G	A					1|1
I	25629	A	T,G					2|2
I	27152	C	T																												0_1
I	27194	T	C																												0|1
I	27468	G	A,T								0|1
I	27471	T	G,C								0|1
I	27483	A	G,T								0_1
I	27498	A	T								1|1
I	27504	C	T,A,G,*								1|1
I	27505	T	C,*								1|1
I	27516	A	T,G								0_1
I	27528	T	A								0|1
I	27531	T	G								0|1
I	27543	A	G,C								0|1
I	27558	G	A								0|1
I	27723	A	G							1|1
I	27744	T	C,TCTGA																											1|1
I	28006	TG	T																				1|1
I	28167	A	T																				1_1
I	28278	C	T,*																				1_1
I	28441	C	G																				1_1
I	29079	A	G																				1_1
I	29095	A	C																				1|1
I	29201	C	T,CT																				2_2
I	29244	T	G																				1_1
I	29493	T	TA																				1_1
I	29498	A	G																				1_1
I	29538	T	C																				1|1
I	29560	T	C																				1_1
I	29670	A	G																				1_1
I	29708	CT	C																				1_1
I	29732	T	C																				1_1
I	29842	C	CT																				1_1
I	29889	T	C																				1|1
I	29982	TG	T																				1|1
I	29985	C	G,A																				2|2
I	30011	A	T																				1|1
I	30036	G	A																				1|1
I	30044	A	T																				1|1
I	30055	C	T																				1|1
I	30125	G	T																				1|1
I	30164	G	A																				1|1
I	30188	T	C																				1|1
I	30190	A	G																				1|1
I	30202	C	T																				1|1
I	30226	G	A																				1|1
I	30382	C	A																				1_1
I	30448	G	C																				1_1
I	30576	T	C																				1|1
I	30577	C	G																				1|1
I	30695	C	T																				1_1
I	30731	C	T																													0_1
I	30988	G	GT																				1_1
I	31115	GCATATA	G																				0_1
I	31529	A	G																													0_1
I	31608	C	T																													0_1
I	31917	C	T																													0_1
I	32280	C	T																													0_1
I	32355	G	T																1_1
I	32574	T	G																													0_1
I	32595	T	C																													0_1
I	32776	C	T																													0_1
I	32999	C	CT																													0|1
I	33113	G	A																													0|1
I	33140	G	A																													0|1
I	33237	G	A																													0_1
I	33248	G	C																												0_1
I	33268	G	A																													0_1
I	33569	C	A																									0_1
I	33873	G	A																									0_1
I	34077	C	A																												0_1
I	34182	C	A																													0_1
I	34548	G	A																													0_1
I	34683	T	TA																						0_1
I	34794	T	C																													0_1
I	34870	C	CTCT																													0_1
I	34948	T	C																													0_1
I	34963	C	A																									1_1
I	34973	T	TAATA																													0_1
I	34982	G	GA																													0_1
I	35000	T	C																													0_1
I	35044	A	G																													0_1
I	35112	AG	A																													0_1
I	35125	AAAAG	A,*																													0_1
I	35126	AAAG	A,*																													0_2
I	35142	G	T																							0|1
I	35211	T	C,G																													0_1
I	35337	A	T																													0_1
I	35421	G	A,C																													0_1
I	37151	A	T																									0_1
I	38389	A	T,G																												1_1
I	38639	C	A																									0_1
I	38941	C	T																													0_1
I	39144	G	A																			1_1
I	39301	C	G																													0_1
I	39457	A	G																													0_1
I	39672	A	G																									0_1
I	39784	C	T																													0_1
I	39982	A	G																													0_1
I	40723	G	A																									0_1
I	40909	C	A																													0_1
I	41530	A	G																									0_1
I	41880	T	C																												0_1
I	42085	GA	G,GAA,GAAAA															0_1
I	42838	GA	G,GAAA,GAAAA																											1_1
I	42962	T	C																													0_1
I	43838	G	A																												0_1
I	44164	C	G																				1_1
I	44700	A	G																				1|1
I	45093	A	G																1_1
I	45301	GA	G																							0_1
I	45350	T	C																													0_1
I	45369	GTCATCTCGACATCCGGCGAAATGGAGCA	G																						0_1
I	45370	T	G,*																						0_2
I	45435	C	T																													0_1
I	48266	C	T																				1_1
I	50210	A	T																							0|1
I	50417	T	C																							0_1
I	50709	G	A,C																				1_1
I	50785	C	A																				1_1
I	50848	G	A																				1|1
I	51279	C	T																												0_1
I	51891	G	A																			1_1
I	52623	A	G																							0_1
I	52816	T	C																							0_1
I	53658	T	C																									1_1
I	53685	A	G																											1_1
I	53749	A	G																				1_1
I	53865	T	C																			1_1
I	54921	G	A																							0_1
I	56790	T	C																									0_1
I	58082	A	G																						0|1
I	59539	T	C																1_1
I	60093	A	G																						0_1
I	60810	T	C																						0_1
I	62009	G	A																									1_1
I	62030	A	G																				1_1
I	63289	C	T																									1_1
I	63529	G	A																											1_1
I	63565	G	T																					1_1
I	64469	G	A																						0|1
I	64472	T	A																						0|1
I	64474	G	A																						0|1
I	64477	C	T																						0|1
I	64479	T	C																						0|1
I	64482	C	T																						0|1
I	64493	G	A																						0|1
I	64494	G	A																						0|1
I	64495	C	T																						0|1
I	64507	C	T																						0|1
I	64509	G	A																						0|1
I	64513	C	T																						0|1
I	64516	T	C																						0|1
I	64522	G	A																						0|1
I	64531	T	C																						0|1
I	64564	G	T																						0|1
I	64567	T	G																						0|1
I	64579	G	A																						0|1
I	64593	G	A																						0|1
I	64733	T	A																									1_1
I	64948	T	C																										1_1
I	65414	C	T																1_1
I	65627	T	G																1_1
I	65692	G	GA																1_1
I	65758	T	C																						0_1
I	66006	T	C																									1|1
I	66626	G	A																									1_1
I	66733	C	T																						0_1
I	67867	AT	A																									1_1
I	68252	A	T																									1_1
I	68529	T	C																						0_1
I	69578	G	A,C																					1|1
I	69627	T	C																					1|1
I	69677	GA	G,*																					1_1
I	70567	A	T																									0_1
I	70858	AT	A,ATT															0_1
I	70913	A	T							0_1
I	72061	T	C																									0_1
I	74067	A	T																													0_1
I	74327	T	C																													0_1
I	74580	C	T																										1_1
I	74721	T	G																									0_1
I	74884	G	A																													0|1
I	80652	A	G																							1_1
I	81916	T	C																			1_1
I	82537	C	T																									0_1
I	82635	A	G																						0_1
I	82665	G	T																							1_1
I	83261	A	G,T																									0_2
I	83719	G	T																										1_1
I	84108	A	G																										1_1
I	84398	T	C																						0_1
I	84521	G	A																										1_1
I	85708	TA	T																						0_1
I	85955	C	A																				1_1
I	87587	A	C																													0_1
I	87769	C	T,CTA																									0_2
I	89131	A	G																													0_1
I	89185	A	G																										1_1
I	90358	G	A														0|1
I	90360	T	TAA														0|1
I	90361	GGTT	G														0|1
I	90366	CTTTTG	C														0|1
I	91087	A	T																						0_1
I	91170	T	C																						0_1
I	91232	C	G																					0_1
I	91629	A	G																						0_1
I	91859	C	G																						0_1
I	92384	T	C																						0|1
I	92566	T	C																						0_1
I	92624	T	A																						0_1
I	93785	C	T																				1_1
I	94386	C	T																						0_1
I	94501	A	G																							0_1
I	94583	G	A																						0_1
I	95082	G	A																						0_1
I	95106	C	T																													0_1
I	96706	G	T																									0_1
I	96904	G	A																											1_1
I	97729	C	A																1_1
I	97891	T	C																											1_1
I	98511	G	T																						0_1
I	99248	A	C																										1_1
I	99954	A	C																							1_1
I	100224	C	T																				1_1
I	100774	A	G																										1_1
I	101008	G	A																											1_1
I	101173	T	A,*																1_1
I	101276	T	A																						0_1
I	101619	C	T																		0_1
I	102697	A	G																						0_1
I	103230	G	A																									0_1
I	103870	G	A																					0_1
I	103904	A	G																							1_1
I	103932	A	G,T																									0_2
I	104691	T	A																1_1
I	104836	G	A																							1_1
I	105663	G	C																						0_1
I	108892	G	A																1_1
I	110097	T	C																							1_1
I	112221	C	T																1_1
I	112684	C	T																							1_1
I	113249	T	C																										1_1
I	113521	C	G																1_1
I	113770	G	A																						0_1
I	113816	GCAACAC	G,CCAACAC																2_2
I	114112	C	T																1_1
I	117399	A	G																			1_1
I	118906	C	G,T																													0_1
I	119428	G	A																										1_1
I	119431	C	T																						0_1
I	119617	G	A																1_1
I	119830	A	G																				1_1
I	120964	C	G																											1_1
I	121235	C	T																			1_1
I	122026	C	T																			1_1
I	122423	G	T,C																										1_1
I	123285	A	G																													0_1
I	123316	G	A																					0_1
I	123683	G	C																									0_1
I	124404	A	C																									0_1
I	124659	C	A																										1_1
I	126983	T	A																						0_1
I	127020	C	G																					0_1
I	129762	C	T																					0_1
I	132813	A	G																				1|1
I	133543	G	C																												0_1
I	134004	T	C																					0_1
I	134398	C	T																							0_1
I	136480	G	A																										1_1
I	138007	C	T																					0_1
I	138631	T	A																													0_1
I	139102	C	T																							0_1
I	139260	AT	A,ATT																											2|2
I	139346	AT	A,ATT,ATTT,AGT																													0_2
I	140391	G	A																									0_1
I	140673	G	A																	0_1
I	140813	A	G																											0_1
I	141803	A	G																									0_1
I	142075	T	C																												0_1
I	142506	AT	A,ATT,*																					0_1
I	142962	T	C																			1_1
I	143599	G	A																													0_1
I	144263	C	T																											1_1
I	144277	G	A																											1_1
I	144388	A	G																												0_1
I	144436	A	G																												0_1
I	144848	T	C																											1_1
I	144922	A	G																											1_1
I	145192	G	C																1_1
I	145788	G	T																									0_1
I	145998	A	G																												0|1
I	147324	G	A																							0_1
I	149478	A	T																		0_1
I	150394	G	A																												0_1
I	150472	C	T																		0_1
I	151148	G	A																			1_1
I	151814	A	G																												0_1
I	152093	G	T																													0_1
I	152723	C	T																					0|1
I	153439	T	G																												0_1
I	154846	C	CT																0_1
I	155598	C	A																1_1
I	157462	A	C																											1_1
I	157705	T	C																											1_1
I	157751	A	T																1_1
I	157993	A	G																											1_1
I	158864	A	AC																											1|1
I	158949	A	G																										1_1
I	158968	G	T																				1|1
I	159245	G	A																						0_1
I	159505	G	A																												0_1
I	160189	GATAATA	G																					0|1
I	160197	GCTAGCAGTTTTAATACAAATTGATCGAAGATAGTTGGTTCT	G,GTGTTGGAATAAAAATCCACTAGCAGTTTTAATACAAATTGATCGAAGATAGTTGGTTCT																					0|1
I	160200	A	T,*																					0|2
I	160201	G	T,*																					0|2
I	160202	C	CGTCTATCAACTAAT,*																					0|2
I	160233	G	T,*																					0|2
I	160234	G	A,T,*																					0|3
I	160236	T	TCTTATTTTCAA,*																					0|2
I	160237	C	CTTATTTTCAACAATGTAATTGATGGCCTTAAATCTCCACTACATCATAAAGCTTCTAAGCACT,CTTATTTTCAACAA,*																					0|3
I	160238	T	TTATTTTCAACATGTA,TTATTTTTGTA,TTATTTTCAACAATGTAATTGATGGCCTTAAATCTCTACTACATCATAAAGCTTCTAA,*																					0|4
I	160239	G	T,GTAATTGATGGCCTTAAATCTCTACTACATCATAAAGCTTCTA																						1|1
I	160240	A	ATTTT,ATTTTT																						2|2
I	160243	AATGGGT	TATGGGT,*																						2|2
I	160245	TGG	T																					1|1
I	160249	TG	T,*																						2|2
I	160251	A	G																					1|1
I	160254	GTTGAGA	TTTGAGA,*																					1|1
I	160256	T	G,*																						1|1
I	160258	A	ATTTT																						1|1
I	160259	G	T																					1|1
I	160280	GT	G																						1|1
I	160286	A	T																						1|1
I	160307	A	G																						1|1
I	160308	C	T																						1|1
I	160531	T	C																						1_1
I	160564	C	T																						1_1
I	166252	G	C																												0_1
I	166256	T	TGTGTTGTACTACGGGCTCGA																											1|1
I	166261	T	TACC																											1|1
I	166262	G	GGAGTGTCTTGACAATCCTAATATAAACAGTCTT																											1|1
I	166265	T	G																									0_1
I	166348	TG	T																											1_1
I	166467	C	G																											1_1
I	166571	G	A																											1_1
I	166733	A	G																											1|1
I	166741	A	C																											1|1
I	166931	A	G																											1_1
I	167258	T	C																									0_1
I	167380	C	A																												0_1
I	168245	G	A																												0_1
I	168538	T	C																									0_1
I	168747	T	C																							0_1
I	168758	C	T																												0_1
I	168976	T	G																											1_1
I	171305	G	A																												0_1
I	171884	G	A																									0_1
I	172043	T	C																												0_1
I	172115	T	C																						0|1
I	173450	T	C																				0_1
I	173514	G	A																											1_1
I	173973	G	A																						0_1
I	174444	T	C																											1_1
I	175948	C	T																													0_1
I	176393	A	T																											1_1
I	176646	G	A																											1_1
I	176973	A	G																											1_1
I	177054	G	A																											1_1
I	177103	A	C																				0_1
I	177178	G	A																		0_1
I	177243	G	A																											1_1
I	177340	A	G																											1_1
I	177397	TTTA	T,CTTA																											2_2
I	177418	AG	A																					0_1
I	177419	G	A,*																					0_2
I	177726	G	A																											1_1
I	177737	G	A																											1_1
I	177864	C	T																										1_1
I	177947	A	G																											1_1
I	178130	T	C																											1_1
I	178181	A	C																									0_1
I	178355	C	T																											1_1
I	178459	GT	G,GTT																											1_1
I	178563	T	C																											1_1
I	178616	T	C																											1_1
I	178666	T	G																									0_1
I	178751	G	T																											1_1
I	178826	G	A																											1|1
I	178827	A	G																											1|1
I	179155	C	T																											1|1
I	179401	T	A																											1_1
I	179440	C	T																						0_1
I	179537	G	C																											1_1
I	179601	C	G																											1|1
I	179609	G	C																											1|1
I	179627	G	C																												0_1
I	179637	C	G																											1|1
I	179638	T	C																											1|1
I	179650	T	C																					0_1
I	179667	T	G																											1_1
I	179683	G	A																											1|1
I	179686	T	TAG																											1|1
I	179690	C	T																											1|1
I	179695	C	T																											1|1
I	179699	AGGACTAC	A																											1|1
I	179705	A	AGC,C,*																											3|3
I	179708	A	AC,*																											1|1
I	179712	A	AAGT																											1|1
I	179714	C	A																											1|1
I	179718	C	G																											1|1
I	179719	T	TTG																											1|1
I	179721	A	T																											1|1
I	179740	G	C																											1|1
I	179745	G	A																											1|1
I	179756	C	T																											1|1
I	179765	C	G																											1|1
I	179768	ATGTTTGTTAAAG	A																											1|1
I	179785	C	T																											1|1
I	179793	T	C																											1|1
I	179794	C	T																											1|1
I	179804	AG	A																											1|1
I	179813	T	G																											1|1
I	179816	A	G																											1|1
I	179823	T	G																											1|1
I	179832	C	A																											1|1
I	179836	T	C,G																											2|2
I	179860	C	T																											1|1
I	179861	T	C																											1|1
I	179871	C	T																											1|1
I	179875	C	A																											1|1
I	179876	T	A																											1|1
I	179877	C	CA																											1|1
I	179890	G	A																											1|1
I	179892	C	T																											1|1
I	179900	G	A																											1|1
I	179907	T	C																											1|1
I	179913	G	A																											1|1
I	179915	C	T																											1|1
I	179916	T	C																											1|1
I	179922	G	A																											1|1
I	179925	T	C																											1|1
I	179929	A	G																											1|1
I	179932	A	T																											1|1
I	179936	C	T																											1|1
I	179941	C	A																											1|1
I	180233	T	TA																									0_1
I	180294	G	T																												0|1
I	180407	T	C																											1|1
I	180416	G	A																											1|1
I	180418	T	C																											1|1
I	180420	G	A																											1|1
I	180422	A	G																											1|1
I	180426	G	A																											1|1
I	180430	G	A																											1|1
I	180438	C	T																											1|1
I	180440	T	C																											1|1
I	180441	T	C																											1|1
I	180453	T	C																											1_1
I	180468	T	C																											1|1
I	180473	C	G																											1|1
I	180475	C	G																											1|1
I	180481	C	T																											1|1
I	180501	CGTTGT	C																											1|1
I	180502	G	GAA,*																											2|2
I	180505	G	GCCTCCAATACACTTCCA,*																											2|2
I	180510	A	AT,ATTG																											1|1
I	180512	A	ATC																											1|1
I	180514	A	AATT,AGTTGGCACGGAGTTG																											1|1
I	180517	T	C																											1|1
I	180518	C	T																											1|1
I	180525	C	CTCTGTGTCGGCATTTATT,CACTTCCATGTCATTGACCCATTGTTTGGCGTTCTTCAGAGTTGGCACGGACTTGGCTTCGACTAGGGTCTCTGTGTCGGCATTTATT																											2|2
I	180530	G	A																										1_1
I	180532	G	A																											1|1
I	180541	C	T																											1|1
I	180545	G	A																											1|1
I	180551	G	C																											1|1
I	180554	A	G																											1|1
I	180562	T	G																											1|1
I	180570	A	G																											1|1
I	180575	A	G																											1|1
I	180585	C	A																											1|1
I	180597	A	C																											1|1
I	180600	C	G																											1|1
I	180601	T	TCGAG																											1|1
I	180605	TCAC	T																											1|1
I	180617	C	T																											1|1
I	180618	A	G																											1|1
I	180619	C	T																											1|1
I	180625	G	C																											1|1
I	180631	T	C																											1|1
I	180861	GTTGTATAGCT	G						0|1
I	180867	T	C,*						0|2
I	180875	AGGACGACCAGACAAAAAGTTATAAACTTTACCCTC	A						0|1
I	180914	GAAAAT	G						0|1
I	180920	GGGGCAGCCACCTA	G						0|1
I	181022	T	TG																						0|1
I	181026	G	GAATAAAAATCAACTATCATCTACTAACTA																						0|1
I	181027	G	GTATTTACGTTACTAGTATATTA																						0|1
I	181257	AT	ATT,A																											2_2
I	181277	T	TA																											1|1
I	181279	C	G																											1|1
I	181287	T	C																											1|1
I	181292	G	A																											1|1
I	181293	T	A																											1|1
I	181296	G	A																											1|1
I	181303	A	ACG																											1|1
I	181304	GTA	G																											1|1
I	181309	A	AGGG																											1|1
I	181310	A	T																											1|1
I	181312	A	T																											1|1
I	181594	TC	T																											1|1
I	181595	C	T,*																											2|2
I	181597	A	C																											1|1
I	181603	G	GCATAA																											1|1
I	181606	CA	C																											1|1
I	181610	G	GACTT																											1|1
I	181615	ATCC	A																											1|1
I	181620	A	AAGCAG																											1|1
I	181623	G	GCCCTTAGTAT																											1|1
I	181625	C	A																											1|1
I	181635	A	T																											1|1
I	181649	T	C																											1_1
I	181656	G	A																											1_1
I	181658	C	T																											1_1
I	181664	A	AG																											1_1
I	181673	G	A																											1_1
I	181678	A	C																											1_1
I	181679	A	G																											1_1
I	181687	A	AG																											1_1
I	181688	A	C																											1_1
I	181691	TCC	T																											1_1
I	181695	G	GTA																											1_1
I	181718	A	G																		0_1
I	182204	A	G																											1|1
I	182213	T	C,G																											2|2
I	182216	A	G																											1|1
I	182220	A	T																											1|1
I	182233	C	T																											1|1
I	182235	G	GA																											1|1
I	182236	G	GTTTATAGA																											1|1
I	182263	G	A																											1_1
I	182274	G	A																											1|1
I	182280	C	T																											1|1
I	182281	A	G																											1|1
I	182283	G	C																											1|1
I	182289	C	A																											1|1
I	182290	A	T																											1|1
I	182295	G	A																											1|1
I	182304	G	T																											1|1
I	182311	T	G																											1|1
I	182327	T	C																											1|1
I	182335	G	T																											1|1
I	182342	C	T																											1|1
I	182359	C	T																											1|1
I	182367	C	T																											1|1
I	182368	G	A																											1|1
I	182377	C	A																											1|1
I	182381	C	G																											1|1
I	182382	G	T																											1|1
I	182383	C	T																											1|1
I	182396	G	C																											1|1
I	182397	G	A																											1|1
I	182404	TA	T																											1|1
I	182408	A	AAT																											1|1
I	182425	GC	G																											1|1
I	182435	G	A																											1|1
I	182439	T	C																											1|1
I	182456	T	C																											1|1
I	182459	TGA	T																											1|1
I	182462	A	AGG																											1|1
I	182466	G	A																											1|1
I	182467	A	G																											1|1
I	182471	GA	G																											1|1
I	182478	A	T																											1|1
I	182481	A	G																											1|1
I	182490	A	G																											1|1
I	182495	T	A																											1|1
I	182497	A	G																											1|1
I	182500	T	A																											1|1
I	182503	C	T																											1|1
I	182554	A	G																											1_1
I	182598	G	A																									1_1
I	182621	GTTGTATCTCA	GTGATAAAATATGTAAACCAATTGTATCTCA,*				0|1
I	183075	T	C																1|1
I	183373	G	A														0|1
I	183375	C	T														0|1
I	183379	C	G														0|1
I	183736	A	T																											1|1
I	183740	A	G																											1|1
I	183743	T	A																											1|1
I	183746	C	G																											1|1
I	183757	A	G																											1_1
I	183758	T	C																											0|1
I	183761	C	T,*																											0|1
I	183763	A	AGC,ATCG																											0|2
I	183765	TCAA	TGGGCAA,T																											0|2
I	183766	C	G,A,*																											2_3
I	183768	A	G,*,AGT,C																											1_2
I	183776	A	G																											0|1
I	183777	C	A																										1_1
I	183779	C	T																											0|1
I	183789	A	C																											0_1
I	183791	A	G																											1_1
I	183794	G	A																											0_1
I	183795	ACG	A																											0_1
I	183798	T	TAC																											0|1
I	183802	G	A																											0|1
I	183805	G	A																											0|1
I	183809	A	G																											0_1
I	183810	C	CA,T,CGTTAAG																											2_3
I	183811	TCTCGAC	CCTCGAC,T																											1_2
I	183812	CT	C,*																											0_2
I	183815	G	A,*																											1_2
I	183820	A	G																											0|1
I	183823	C	T																											0|1
I	183844	A	G																											0_1
I	183865	T	C,A																											1|1
I	183867	C	T																											0|1
I	183872	A	C																											0|1
I	183873	A	G																											1|1
I	183874	T	C																											0|1
I	183879	A	AT																											0|1
I	183880	C	T																											0_1
I	183890	A	G,T																											2_2
I	183892	A	G																											1_1
I	183895	T	C,*																											1|1
I	183896	A	T,*																											1|1
I	183898	T	C,*																											1|1
I	183901	A	G																											1|1
I	183904	C	G																											1|1
I	183909	G	A																											1|1
I	183912	G	A																											1|1
I	183918	CGCT	C																											0_1
I	183920	C	*,A																											1_2
I	183925	GATTAT	CATTAT,G																											1_2
I	183926	A	ATCT,*																											1_2
I	183941	C	G																		0_1
I	184071	T	G																											1|1
I	184073	A	G																											1|1
I	184080	G	A																											1|1
I	184084	CAT	C																											1|1
I	184088	A	AGG																											1|1
I	184100	G	T																											1_1
I	184112	A	G																											1_1
I	184132	G	A																											1_1
I	184147	A	G																											1|1
I	184156	A	G																											1_1
I	184157	T	C																											0|1
I	184158	A	G																											0|1
I	184168	C	T																											0|1
I	184171	G	A																											0|1
I	184177	G	T,A																											1_2
I	184183	C	*,T																											1_2
I	184189	G	A																											0|1
I	184191	T	A																											0|1
I	184195	GCA	G																											0|1
I	184196	C	T,*																											1_2
I	184198	T	TTC																											0|1
I	184214	T	C																											0_1
I	184234	TAA	T																											0|1
I	184262	A	G																											1|1
I	184263	C	A																											1|1
I	184273	T	C																											1|1
I	184274	G	A																											1|1
I	184280	T	A																											1|1
I	184281	T	C																											1|1
I	184285	T	C																											1|1
I	184286	T	C																											1|1
I	184288	A	G																											1|1
I	184312	GCAGTCAAACACA	G																											1|1
I	184333	A	T																											1|1
I	184342	A	G																											1|1
I	184347	A	ACGTT,*																											1|1
I	184349	ATGGT	A,*																											1|1
I	184366	C	A,G																											2|2
I	184369	T	C																											1|1
I	184378	T	C																											1|1
I	184397	C	T																											1|1
I	184400	A	G																											1|1
I	184429	T	TCA																											0|1
I	184430	G	C																											0_1
I	184463	G	C																											0|1
I	184464	T	C																											0|1
I	184465	T	C,A																											0|1
I	184467	A	C																											0|1
I	184471	G	A,T																											0|1
I	184478	GGCCGA	G,AGCCGA																											0|1
I	184479	GCCGAATT	G,*																											0|2
I	184485	T	C,TAAAGG																											1_2
I	184489	T	C																											0_1
I	184495	T	G																											0|1
I	184497	A	T																											0|1
I	184501	A	G																											0|1
I	184511	A	T,*																											1_2
I	184515	T	TGTG																											0|1
I	184518	A	ACGT																											0|1
I	184523	ACGAG	AGAG,A																											0|2
I	184525	G	GCC,*																											1_2
I	184528	CATCATT	C,CGTATCATT																											0|1
I	184529	A	G,*																											0|2
I	184530	TC	T,*																											0|2
I	184531	CA	*,AA,C																											1_2
I	184532	A	*,G																											1_2
I	184543	G	A																											0|1
I	184548	T	TATATGAACAGGCGTTCTGCATTAGGGAATGAACCATTCA,A																											0|2
I	184550	A	T																											1|1
I	184552	G	A																											1|1
I	184553	A	G																											1|1
I	184559	G	A																											1|1
I	185015	C	T																						0_1
I	186464	G	A																									0_1
I	186901	CCGAAG	C																											1|1
I	186908	A	ATAAC																											1|1
I	186913	G	A,*																											1|1
I	186916	G	A																											1|1
I	186921	T	C																											1|1
I	186928	T	C																											1|1
I	186929	T	A																											1|1
I	186930	T	C																											1|1
I	186956	T	A																											1|1
I	186988	C	T																											1|1
I	186994	T	C																											1|1
I	187013	A	C																											1|1
I	187017	T	C																											1|1
I	187019	G	T																											1|1
I	187060	TTTTCTCG	T											1|1
I	187402	A	T,G,C																											2|2
I	187415	A	G																											1|1
I	187433	G	T																											1|1
I	187444	A	G																											1|1
I	187453	T	C																											1|1
I	187458	A	C																											1|1
I	187464	T	A																											1|1
I	188187	G	T																											1_1
I	188199	G	A																											1_1
I	188209	C	T																						0_1
I	188217	C	T																											1|1
I	188218	T	C																											1|1
I	188246	G	T																1_1
I	188289	G	GCTCGTGAGTTCA																						1|1
I	188419	A	G																											1|1
I	188442	G	A																											1|1
I	188445	T	A																											1|1
I	188463	G	T,A																											2_2
I	188486	G	A																											1|1
I	188490	C	T,A																											1|1
I	188502	C	A																											1_1
I	188515	T	C																											1_1
I	188529	G	A																											1_1
I	188541	T	A																											1|1
I	188547	T	C																											1|1
I	188557	A	G,*																											1|1
I	188565	G	A,GAA																											1|1
I	188577	T	C																											1|1
I	188587	C	A																											1|1
I	188589	C	T																											1|1
I	188593	G	A																											1|1
I	188598	G	A																											1|1
I	188602	G	A																											1|1
I	188604	A	C																											1|1
I	188607	C	T																											1|1
I	188608	C	T,G																											2|2
I	188623	GCC	G,CCC																											2|2
I	188628	G	GCACAA,A																											2|2
I	188638	AATTCTCCGGTC	A,TATTCTCCGGTC																											2|2
I	188644	C	CAGGCACGCAGTTGAATTCAT,*																											1|1
I	188656	A	G,*																											1|1
I	188659	C	T																											1|1
I	188673	C	T																											1|1
I	188679	AG	A,TG																											2|2
I	188681	C	T																											1|1
I	188683	T	TTTCA,C																											2|2
I	188692	T	C																											1|1
I	188695	AGACTG	A,GGACTG																											2|2
I	188699	T	A,*																											1|1
I	188718	G	C,*																											1|1
I	188739	A	C																											1|1
I	188741	G	A																											1|1
I	188751	G	A																											1|1
I	188769	G	A																											1_1
I	188772	G	A																											1_1
I	188793	T	C																											1|1
I	188796	T	C																											1|1
I	188813	T	C																											1|1
I	188816	G	C																											1|1
I	188817	A	T																											1|1
I	188819	A	G																											1|1
I	188821	A	T																											1|1
I	188844	A	G																											1|1
I	188850	G	T																											1|1
I	188852	G	A																											1|1
I	188856	G	C																											1|1
I	188872	T	C																											1|1
I	188898	A	AAT																											1|1
I	188959	T	A																						0_1
I	189131	C	T																											1_1
I	189463	G	A																									1_1
I	189496	T	G																									1_1
I	189587	C	T,*								1_1
I	189636	A	*,G																													2_2
I	189686	C	A																				1|1
I	189879	G	T																					0_1
I	191188	G	C																									0_1
I	191714	G	C																									0|1
I	192628	C	T																						0_1
I	192756	A	G																						0_1
I	192834	C	T																													0_1
I	193412	C	G																							0_1
I	193674	C	T																										1_1
I	194156	T	C																												0_1
I	194375	G	GA			0|1
I	194376	G	A			0|1
I	194435	T	C																											1_1
I	194815	G	A																				1_1
I	195204	A	G																												0_1
I	196249	G	T																						0_1
I	196492	C	A																						0_1
I	196578	A	G																											1|1
I	196604	A	G																						0_1
I	197118	C	T																									0_1
I	197259	C	A																1|1
I	198293	G	C																					0_1
I	198801	T	C																												0_1
I	203371	A	C																												0_1
I	203494	C	T																							0_1
I	203627	A	G																							0|1
I	203633	T	G																							0|1
I	203639	C	T,A																							1_2
I	203642	G	T																							0|1
I	203645	T	C																							0|1
I	203646	G	A																							0|1
I	203648	T	C																							0|1
I	203655	A	C																							0|1
I	203660	C	T																							0|1
I	203677	G	A																							1_1
I	203714	C	T																							0|1
I	203861	A	G,*																											0|1
I	203866	A	G,*																											0|1
I	204039	G	A,T																1|1
I	205742	T	C											1|1
I	205751	C	T											1|1
I	205771	C	A,T											1|1
I	206510	C	T											1_1
I	206750	TTCTGTGATTTCTTCC	T												1|1
I	206752	C	T,*												2|2
I	206753	T	A,*												2|2
I	206756	G	A,*												2|2
I	206757	A	G,*												2|2
I	206762	T	C,*												2|2
I	206764	C	T,*												2|2
I	207139	G	A																						0_1
I	207156	C	T								1_1
I	207614	T	C											1_1
I	207823	G	A																					1_1
I	208276	C	T																			1_1
I	209465	A	T									1_1
I	218575	A	G																											1|1
I	218579	A	G																											1|1
I	218590	G	GTT																											0|1
I	218593	CAG	C																											0|1
I	218596	G	T																											0|1
I	218602	T	A																											0|1
I	218604	A	C																											0|1
I	218605	G	A																											0|1
I	218608	C	A																											0|1
I	218614	C	T																											0|1
I	219055	C	T																								0|1
I	219058	T	G																								0|1
I	219285	A	G,C																					0_1
I	219760	T	G																											0_1
I	220039	T	C																						0_1
I	220529	G	A																													0|1
I	221297	C	A																0_1
I	221409	T	C																				0_1
I	221553	T	C																							0|1
I	221555	G	A																							0|1
I	221582	C	T																					0|1
I	221585	T	C																					0|1
I	221745	T	C																												0_1
I	221844	C	G																											0_1
I	221857	C	G,T																	0_2
I	221917	C	T																							0_1
I	222221	C	T,*																										0_1
I	222272	C	A																			0_1
I	222363	T	A																									0_1
I	222461	C	T																									0_1
I	222722	C	T																										0_1
I	222942	TA	T,AA																							0_2
I	223028	A	AT																			0_1
I	223125	TTC	T,*															0|1
I	223339	A	C																											0_1
I	223362	T	C			0_1
I	223566	C	T																			1_1
I	224586	T	C																											1_1
I	224705	A	T,G																			1_1
I	224786	C	A																				1|1
I	224831	T	C,A																			2_2
I	225098	A	G,AAG,AAAAAAG																								0_3
I	225208	A	T																									0_1
I	225378	C	T																						0_1
I	226098	T	G																						0|1
I	226664	T	C																						0_1
I	226850	T	C																					0_1
I	227643	A	G																						1|1
I	227666	A	G		1|1
I	227733	G	A											1_1
I	227870	A	G																						1_1
I	227903	T	C																						1_1
I	227920	C	G																						1|1
I	227927	A	G																						1|1
I	227939	T	C																						1_1
I	227957	A	G																						1|1
I	227960	A	T																						1|1
I	227963	C	T																						1|1
I	227984	G	A																						1|1
I	227990	T	G																						1|1
I	228001	C	T																						1|1
I	228002	T	C																						1|1
I	228016	T	C																						1|1
I	228019	A	G																						1|1
I	228134	T	A																						0|1
I	228137	G	C																						0|1
I	228199	C	A																						0|1
I	228206	A	C																						0|1
I	228239	C	T																						0_1
I	228281	T	C																						0|1
I	228285	G	A																						0|1
I	228296	C	T																						0|1
I	228297	A	G																						0|1
I	228314	C	T																						0_1
I	228335	A	G																						0_1
I	228371	T	C																						0|1
I	228381	G	A																						0|1
I	228402	T	G																						0_1
I	228420	C	A																						0_1
I	228443	G	A																						0_1
I	228483	C	T																						0|1
I	228486	T	C																						0|1
I	228491	G	T																						0|1
I	228900	T	C																						1|1
I	228906	T	C																						1|1
I	228921	T	A																						1_1
I	228951	T	A																						1|1
I	228958	C	T																						1|1
I	228987	G	A																						1|1
I	228990	T	C																						1|1
I	229035	A	G																						1_1
I	229053	C	T																						1|1
I	229056	T	C																						1|1
I	229071	A	T																						1|1
I	229077	T	C																						1|1
I	229089	A	C																						1|1
I	229101	T	C																						1|1
I	229215	T	C																						1_1
I	229234	A	C																						1|1
I	229242	A	G																						1|1
I	229257	T	G																						1_1
I	229272	T	C																						1|1
I	229279	A	C																						1|1
I	229284	C	T																						1|1
I	229302	A	G																						1_1
I	229322	T	TG																						1|1
I	229329	G	A																						1|1
I	229350	G	GATGA																						1|1
I	229352	A	AATGTTATGTAGTGCTGCC																						1|1
I	229358	GGC	G																						1|1
I	229361	A	ACCT																						1|1
I	229366	T	C																						1|1
I	229367	A	T																						1|1
I	229369	A	T																						1|1
I	229372	C	T																						1|1
I	229374	G	A																						1|1
I	229380	T	C																						1|1
I	229383	A	T																						1|1
I	229385	G	A																						1|1
I	229388	C	T																						1|1
I	229394	GA	G																						1|1
I	229396	A	G																						1|1
I	229402	T	TGTTTGTG																						1|1
I	229403	A	ATACTTCGC																						1|1
I	229406	A	AAGTTG																						1|1
I	229416	G	A																						1|1
I	229429	A	C																						1|1
I	229438	G	A																						1|1
I	229443	GTA	G																						1|1
I	229448	T	C																						1|1
I	229457	A	G																						1|1
I	229461	A	G																						1|1
I	229465	G	A																						1|1
I	229466	A	T																						1|1
I	229488	G	GGT																						1|1
I	229491	AATT	A,AT																						2|2
I	229502	T	C																						1|1
I	229514	G	A																						1|1
I	229518	A	G																						1|1
I	229549	A	G																						1|1
I	229575	A	C																						1|1
I	229580	G	GAGT																						1|1
I	229583	TCCG	ACCG,T																						2|2
I	229588	G	A																						1|1
I	229592	C	A																						1|1
I	230154	G	GGGTGTGGGTGTGGGTGTGGGTGTGGTGTGGGTGTGGGTGT																	0|1
I	230177	T	TG,*			0_1
I	230178	G	GGTGTGGGTGTGGGTGTGGTGT																	0|1
I	230184	GTGT	*,GGT			0_2
I	230185	T	*,TGTG			1_2
I	230213	T	G																										0_1
II	307	T	C,*				0|1
II	509	G	A																						1_1
II	518	T	C						1_1
II	591	G	T																						1_1
II	796	T	C								1_1
II	868	C	A,T																				1|1
II	869	A	AG																				1|1
II	1204	G	A																				0_1
II	1238	T	C																						0_1
II	1243	G	A																							1|1
II	1250	T	A																							1|1
II	1255	G	A																							1|1
II	1258	A	G																							1|1
II	1267	G	A																							1|1
II	1315	G	T																							1|1
II	1330	G	A																							1_1
II	1343	A	T																							1_1
II	1651	CGCACTAGTCCTGACGTTGATGCTAGCAGTGGTAGTAGCATTAGTGTTGGAGTCGGTACTTTCGGTGGTAGTAGCACTAGTGTTGGAGTTGGTACTTTCAGTGGTAGTAGCATTAGTGCTAGAGTTGATACTTTCAGTGGTAGTA	C,AGCACTAGTCCTGACGTTGATGCTAGCAGTGGTAGTAGCATTAGTGTTGGAGTCGGTACTTTCGGTGGTAGTAGCACTAGTGTTGGAGTTGGTACTTTCAGTGGTAGTAGCATTAGTGCTAGAGTTGATACTTTCAGTGGTAGTA,GGCACTAGTCCTGACGTTGATGCTAGCAGTGGTAGTAGCATTAGTGTTGGAGTCGGTACTTTCGGTGGTAGTAGCACTAGTGTTGGAGTTGGTACTTTCAGTGGTAGTAGCATTAGTGCTAGAGTTGATACTTTCAGTGGTAGTA																													1_1
II	1655	C	T,*																													2_2
II	1660	C	G,*																													2_2
II	1665	C	A,*																													2_2
II	1673	CTAGCAG	*,C																													1_1
II	1678	A	G,*																													2_2
II	1682	GTAGTAGCATTAGTGTTGGAGTCGGTACTTTCGGTGGTAGTAGCACTAGTGTTGGAGTTGGTACTTTCAGTGGTAGTAGCATTAGTGCTAGAGTTGATACTTT	*,G																													1_1
II	1686	T	C,*																													2_2
II	1714	G	A,*																													2_2
II	1723	A	*,C																													1_1
II	1732	G	C,*																													2_2
II	1733	T	C,*																													2_2
II	1736	G	A,*																													2_2
II	1737	A	C,*																													2_2
II	1742	GTACTTTCAGTGGTAGTAGCATTAGTGCTAGAGTTGA	*,ATACTTTCAGTGGTAGTAGCATTAGTGCTAGAGTTGA																													1_1
II	1744	A	G,*																													2_2
II	1747	T	G,*																													2_2
II	1748	T	G,*																													2_2
II	1759	A	*,C																													1_1
II	1763	T	*,C																													1_1
II	1768	G	*,C																													1_1
II	1770	TA	*,T																													1_1
II	1771	A	G,*																													2_2
II	1773	A	*,AC																													1_1
II	1777	G	GGTGCT,*																													2_2
II	1778	A	ATGCTGGCAGTGGTAGTAGCACTAGTCCTGACGTTGG,AGCAGTGGTAGTAGCACTAGTGCTGACGTTGG,*																													3_3
II	1780	A	*,G																													1_1
II	1783	T	*,G																													1_1
II	1784	TCAGTGGTAGTAGCACTAGTCCTGACGTTGATGCTGGCAGTGGTAGTAGCACTAGTCCTGACGTTGGTGCTGGCAGTGGTAGTAGCACTAGTCCTGACGTTGGTGCTGG	*,GCAGTGGTAGTAGCACTAGTCCTGACGTTGATGCTGGCAGTGGTAGTAGCACTAGTCCTGACGTTGGTGCTGGCAGTGGTAGTAGCACTAGTCCTGACGTTGGTGCTGG																													1_1
II	1859	GTGGTAGTAGCACTAGTCCTGACGTTGGTGCTGGCAGTGGTAGTAGCATTAGTGCTGGAGTTGGTAGTCGCAT	G									0|1
II	1871	C	T,*									0|2
II	1876	C	G,*									0|2
II	1880	A	G,*									0|2
II	1881	C	A,*									0|2
II	1888	G	A,*									0|2
II	1891	G	T,*									0|2
II	1892	G	T,*									0|2
II	1906	A	ACTAGTCCTGACG,*									0|2
II	1909	A	G,*									0|2
II	1916	G	GC,*									0|2
II	1918	GT	G,*									0|2
II	1925	G	C,*									1_2
II	1927	C	*,T,A									1_2
II	1928	G	*,T									1_2
II	1931	T	TTCTG,G,*									2_3
II	1939	A	*,C									0|2
II	2093	C	T																	0|1
II	2155	A	C																	0|1
II	2227	A	C,*																													1_1
II	2231	T	C,*													1_1
II	2375	T	C															1|1
II	2380	G	C															1|1
II	2384	G	A															1|1
II	2385	A	C															1|1
II	2584	A	T										1|1
II	2587	A	C										1|1
II	2629	CT	C																											1_1
II	2738	G	A											1_1
II	2768	C	T											1|1
II	2783	C	T											1|1
II	2786	T	C											1|1
II	4925	G	A																											0_1
II	4938	T	C																							1_1
II	4954	G	A																							1|1
II	4959	A	G																							1|1
II	5189	C	T												1_1
II	5203	A	T												1_1
II	5215	A	G												1_1
II	5272	A	G																													1_1
II	5490	A	G																							1_1
II	5599	CA	C																							1_1
II	5777	T	C																							1_1
II	5844	ATATACCCTAACACTACCCTAACCCTACCCTATTTCAACCCTTCCAACC	ATAACCCTACCCTATTTCAACCCTTCCAACC,ATACCCTAACCCTACCCTATTTCAACCCTTCCAACC,A											3_3
II	5845	TATACCCTAACACTACCCTAACCCTACCC	*,T,TACTACCCTAACCCTACCC											1_1
II	5899	T	C,A,*																					2_2
II	6102	C	A																													0|1
II	6128	C	T																					0|1
II	6129	G	T														0|1
II	6130	T	C																					0|1
II	6177	AT	GT,*,A														0_1
II	6200	T	C																				0|1
II	6222	G	A																					0_1
II	6254	A	AC																					0|1
II	6256	ACCAC	A																					0|1
II	6282	ACATTC	A															0_1
II	6291	T	A,*			0|1
II	6294	A	G																					0|1
II	6354	A	G																			0_1
II	6359	C	G																					0|1
II	6372	T	A																												0|1
II	6435	G	A																			0|1
II	6436	G	T																											0|1
II	6437	CGG	C,TGG																											0|1
II	6442	C	CT																											0|1
II	6444	A	G																											0|1
II	6450	T	C																											0|1
II	6465	A	G																			0|1
II	6488	G	A,T,*																							0_2
II	6498	C	T																											0_1
II	6510	A	T																							0|1
II	6516	T	C																							0|1
II	6558	C	G																												0_1
II	6580	C	T,*																												2_2
II	6582	T	TCC																												0|1
II	6586	ACT	A																												0|1
II	6614	GT	G																											0_1
II	6630	G	A									1_1
II	6631	A	G																												0|1
II	6632	C	T																												0_1
II	6633	G	A																												0|1
II	6637	T	C																												0|1
II	6640	A	G																			1_1
II	6707	C	T																												0_1
II	6710	A	T																			0|1
II	6755	T	C																					1|1
II	6762	C	T																					1|1
II	6764	A	T																					1|1
II	6767	A	T																					1|1
II	6776	G	A													1|1
II	6794	G	T																			0_1
II	6906	G	C																				0_1
II	6920	A	G																				0|1
II	6927	G	A																												0|1
II	6942	A	T											0_1
II	6943	C	T											0|1
II	6983	T	A																		0_1
II	6999	A	G																										0_1
II	7181	G	A																										0|1
II	7183	T	C																										0_1
II	7186	G	A																										0|1
II	7204	C	CG								0|1
II	7211	C	T																										0|1
II	7217	C	A																										0|1
II	7353	T	A																											0_1
II	7440	T	TTTGGACCTATGTA																								0|1
II	7447	A	C																								0|1
II	7450	C	CAGGACGCGGCA																								0|1
II	7453	CACG	C																								0|1
II	7459	C	CT																								0|1
II	7461	CCG	C																								0|1
II	7462	C	T,*																								0|2
II	7464	TCA	T,CCA																								0|1
II	7470	ATC	A																								0|1
II	7477	AG	A																								0|1
II	7478	G	A,*																								0|2
II	7812	C	A,G																									0|1
II	7814	T	A																									0|1
II	7845	A	G																									0_1
II	7915	AG	A																									0_1
II	8050	T	C,A,*																					0_3
II	8238	T	C																		0_1
II	8880	T	TTG,TTGAAAATTTGGTGAATTTTG							0|1
II	8881	A	AAAATTTGGTGAATTTTGAGATAATTGTTGGGATTCCATTGTGATTAAGGCTATAATATTAGGTAT							0|1
II	9017	T	C																							0_1
II	9021	T	TTAA,TCA				0|1
II	9042	AGTAGT	A																									0|1
II	9044	T	A																		0|1
II	9050	T	A																		0|1
II	9266	C	T																									0_1
II	9310	C	T																										0_1
II	9361	C	T																								0_1
II	9362	T	A																									0_1
II	9422	A	T,*																									2|2
II	9424	ACCAATACCATCGACGAGAGCTTCTAGTAAATTGTATACATAACAGT	A,*																									2|2
II	9435	CGACGAGAGCTTCTAGTAAATTGTATACATAACAGTATAACCCTTACCA	C,*																									0|1
II	9462	C	T,*																									0|2
II	9551	A	C																								0|1
II	9565	A	T																					1_1
II	9641	C	T																													0_1
II	10273	A	G																										1_1
II	10933	C	A																												0_1
II	10959	A	T																				0_1
II	11479	T	C																								0_1
II	11733	T	A																								0_1
II	12133	T	C																					1_1
II	13403	G	A																1_1
II	15529	T	C																				0_1
II	16002	C	T																										1_1
II	19516	G	T																												0_1
II	21788	C	G																													0_1
II	22238	A	G																								0_1
II	24054	T	G,*																												0_2
II	24680	G	A																												0_1
II	24707	G	A																									1_1
II	24742	C	A																									1_1
II	25139	G	T																										1_1
II	25633	A	G																													0_1
II	26165	T	C																												0_1
II	26907	G	A																									1_1
II	29205	C	G																										1_1
II	29329	T	C																									1_1
II	29642	A	ATAGAATAATGAACGATAACACACATTATGAAAGAATAATAATAATAATAACACCGTATAGAAATATCGGCTCCCTC,*																								0_1
II	29645	G	GAACGATAACACACATTATGAAAGAATAATAATAATAATAACACCGTATAGAAATATCGGCTCCCTC															1|1
II	29817	T	C																								0_1
II	30246	C	T								0_1
II	30295	T	C								0_1
II	30882	C	T													0_1
II	31017	C	T																						0_1
II	31088	G	GA																			0_1
II	31154	G	A																	0_1
II	31525	T	C									1_1
II	31816	C	T																			0_1
II	31897	C	T																					0_1
II	31987	A	G				0_1
II	32275	A	C						0_1
II	32290	T	C						0_1
II	32440	G	A																				0|1
II	32441	G	A																				0|1
II	32785	C	T																												0_1
II	32801	A	T																			0_1
II	32839	A	G																													0_1
II	33039	T	C																												1_1
II	33273	C	T																		0_1
II	33432	T	C																		0_1
II	33731	A	G						0_1
II	33756	A	G						0_1
II	33968	A	G																											1_1
II	35353	A	G																								0_1
II	35444	T	C																								1_1
II	35601	CAATAAT	C																								0|1
II	35602	A	ATTTCAAC,AC,*																								0|3
II	35603	A	T,*																								0|2
II	35604	T	A,*																								0|2
II	35605	A	ACCACCTATCGTTCACAAGCT,*																								0|2
II	35606	A	ACC,*																								0|2
II	35612	TAATGAACGATAACACACACTATGAAAGAAG	TATGAACGATAACACACACTATGAAAGAAG,T																								0|2
II	35616	G	C,*																								0|2
II	38368	C	G																									1_1
II	38836	A	T																							0_1
II	39165	T	C																									1|1
II	39253	C	T																										1_1
II	41222	A	G																												0_1
II	41245	C	T																								0_1
II	41804	G	T,A																							0_1
II	42060	A	T																1_1
II	42189	T	C																												0_1
II	43760	T	C																												0_1
II	43793	A	G																												0_1
II	44969	A	G																							0_1
II	45219	CT	CTT,C,CTTT										0_2
II	45607	A	G																										1_1
II	45959	T	A,*																												0_2
II	46623	G	A																							0_1
II	46647	G	A																													0_1
II	47156	C	G																						0_1
II	47246	G	A																												0|1
II	47319	A	G																									0_1
II	47490	C	T																		0_1
II	47960	T	G,C																											2_2
II	48071	T	C																												0_1
II	48541	C	T																										1_1
II	48965	T	C																						0_1
II	49073	A	G																										1_1
II	49534	C	T																			1_1
II	49605	C	T																												0|1
II	50997	G	A																												0_1
II	51463	T	C																													0_1
II	51505	C	T																				0_1
II	53229	T	C																													0_1
II	53462	G	T																												0_1
II	53548	T	G																							1_1
II	53554	G	C																													0_1
II	53802	A	C																													0_1
II	53916	G	A																							1_1
II	54034	G	A																													0_1
II	55808	A	G																									0_1
II	56199	A	C																				0_1
II	58377	C	T																						0_1
II	60272	G	A																								0_1
II	60485	T	C																									0|1
II	60857	CG	C																						0_1
II	61065	C	T																							0_1
II	61303	C	T																												0_1
II	61753	T	G																									0_1
II	61940	G	A																										1_1
II	62296	T	C																									0_1
II	63068	T	C																							0_1
II	63746	A	AT																										1_1
II	64309	A	G																1_1
II	64515	T	A																								0_1
II	64774	T	C																													0_1
II	65714	C	T																							0_1
II	66467	G	A																										1_1
II	66955	C	A																						0_1
II	69197	G	A																						0_1
II	70291	G	A																										1_1
II	70434	T	C																									0_1
II	71213	A	G,*																								0_1
II	71599	A	G																											1_1
II	71975	T	TCCAGTCTCACAATGCGCCCTCCCA																						0_1
II	72831	C	T																						0_1
II	73447	G	T																1|1
II	74911	C	T																1|1
II	75142	T	C																								0_1
II	75876	T	C															0|1
II	75882	G	A															0|1
II	76533	T	A,C																						0_1
II	76885	C	A																													0_1
II	78310	T	A																								0_1
II	80076	C	T																				0|1
II	80078	C	T																				0|1
II	80366	T	C																											1_1
II	83008	A	G																												0_1
II	83247	T	C																1_1
II	85026	T	C																									0_1
II	86113	A	G																			1_1
II	86194	G	C																			1_1
II	86290	G	C																			1_1
II	86905	C	T																									0_1
II	87266	G	A																									0_1
II	87293	G	A																								0_1
II	87562	G	A																										1_1
II	87869	A	G																												0_1
II	87907	AT	A																			1_1
II	88055	C	T																					1_1
II	88139	G	T						0|1
II	88345	C	T																												0_1
II	88481	TGAGGAGAA	T,TGAGAA,*																							0_1
II	88662	G	C																									0_1
II	88907	G	C,A																					1_1
II	89259	T	C																											1_1
II	89384	T	C																				0_1
II	89773	T	C																				0|1
II	89959	C	G																							0_1
II	90107	G	A																												0_1
II	90137	A	G																									0_1
II	90172	G	T																					1_1
II	90448	T	G																												0_1
II	91505	C	G																							0_1
II	91955	C	A																								0_1
II	92584	C	A																									0_1
II	93203	T	C																									0_1
II	93790	C	G																								0|1
II	94468	T	A,TTCGTGG																									0_1
II	94469	T	C																												0_1
II	94804	G	A																									0_1
II	95101	C	G																				0_1
II	95798	C	T																					1_1
II	98182	A	G																				0_1
II	98469	G	A																							0_1
II	99036	C	T																									0_1
II	99067	C	T																											1_1
II	99505	T	A																									0_1
II	99665	C	A																													0_1
II	99746	C	T																									0_1
II	100290	A	T																								0_1
II	100307	G	A																				0_1
II	100322	T	A																									0_1
II	100638	G	T,A																													0_2
II	100713	A	G																									0_1
II	101179	A	G																													0_1
II	101246	T	C																							0_1
II	101422	T	A																			1_1
II	101714	G	A																								0_1
II	101868	C	T																								0_1
II	102728	G	A																												0_1
II	103732	C	T																			1_1
II	103862	A	G																												0_1
II	105196	T	A																												0_1
II	107296	A	G																								0_1
II	107443	G	A																								0_1
II	107813	A	C																				1_1
II	108047	C	A																					1_1
II	108472	C	T																											1_1
II	108696	C	T																				1_1
II	108821	G	A																											1_1
II	109715	G	C																													0_1
II	110062	C	T																				1_1
II	110273	T	C																										1_1
II	110746	T	C																			1_1
II	110806	A	G																			1_1
II	111306	A	C																			1_1
II	111466	G	A																					1_1
II	111661	G	C																			1_1
II	111775	G	A																			1_1
II	112077	C	T																			1_1
II	112333	G	A																			1|1
II	112480	C	T																					1_1
II	113005	T	C																					1_1
II	114398	G	A																			1_1
II	115463	G	A						0|1
II	115751	A	AGAAAAATAAGCT														0|1
II	115753	G	GCT														0|1
II	115756	C	CAAG														0|1
II	117117	G	C																												0_1
II	117302	AT	A,TT																			1_1
II	117492	C	T																			1_1
II	117582	C	T																									0|1
II	117583	C	T																									0|1
II	117726	G	A																			1_1
II	118129	C	T																										1_1
II	118460	C	A																					1|1
II	118679	T	C																			1_1
II	119446	C	T,A																			2_2
II	120889	G	A																											1|1
II	120999	T	C																1_1
II	121864	G	C																												0_1
II	122099	T	C																												0_1
II	122650	ATT	A																			1_1
II	122689	C	A																1_1
II	125396	G	A																										1_1
II	125595	T	A																									0_1
II	125746	C	T																										1_1
II	126121	C	T																					1|1
II	127650	G	T,*															0_1
II	128668	C	T																													0|1
II	128865	G	A																									0_1
II	129345	G	A,*																													0_1
II	130327	C	T,*																			1|1
II	130659	C	T																									0_1
II	130674	T	C																											1_1
II	131129	G	A																													0_1
II	131313	T	C																					1_1
II	131652	G	A																					1_1
II	131951	G	A																			1_1
II	132384	G	A																				1_1
II	132480	C	T																												0_1
II	133180	A	T																													0_1
II	133217	A	G																													0_1
II	133371	G	T																													0_1
II	134306	C	T																									0_1
II	134439	C	T																									0_1
II	134793	C	T																									0_1
II	134809	G	T,A																									0_2
II	134899	A	T,G																									0_1
II	134911	C	T																									0|1
II	134915	A	T																									0|1
II	135520	T	A																			1_1
II	135725	A	G																									0_1
II	137314	G	A																										1_1
II	137486	C	T																			1_1
II	137625	C	A					0_1
II	137634	G	T					0_1
II	137792	T	C																											1|1
II	138269	A	G																									0_1
II	138642	G	A																												0_1
II	140326	C	G																									0_1
II	140618	A	G																									0_1
II	141046	T	A																											1|1
II	141282	G	C																										1_1
II	141705	A	G																		0_1
II	142029	AT	ATTTT,ATT,ATTT,A																			3_3
II	143757	G	C																			1|1
II	145823	A	T																										1_1
II	145843	T	A																				1_1
II	145898	TGAAAAAAAAAAAAA	T																								0_1
II	146127	C	T,G																												0_1
II	147445	C	A,G																												0_1
II	148342	A	C																					1_1
II	148736	C	T								0_1
II	149622	C	A																												0_1
II	150303	C	T								0_1
II	150452	T	A																					1_1
II	151783	C	T																		0_1
II	151799	A	C																						0_1
II	152085	T	G																												0_1
II	152222	C	T																												0_1
II	152780	C	A																							0_1
II	153228	G	A																							0_1
II	153473	G	C																											1_1
II	156299	G	T																												0_1
II	156511	C	G																									0_1
II	157106	C	T																								0_1
II	157755	G	C																						0_1
II	157788	G	C																1_1
II	158495	A	C																		0_1
II	158720	C	T,CGGGTTTGGT																								0_1
II	158869	C	A																							0_1
II	159638	C	T																		0_1
II	159986	G	T,GT,*																												0_2
II	160447	C	T																							0_1
II	160711	C	T																													0_1
II	160774	A	G																1_1
II	161625	T	A,*																									0_1
II	162029	C	T																			1_1
II	162460	A	C																				1_1
II	163224	G	A																									0_1
II	164191	A	G																1_1
II	165113	C	T																					1|1
II	165207	C	T																											1_1
II	165384	T	TA																			1_1
II	165914	T	TC																									0_1
II	166227	A	G																							0_1
II	166400	AAATAATAATAATAATCATAAT	A																									0_1
II	166460	C	T																			1_1
II	166589	A	C																								0_1
II	166607	T	C																			1_1
II	166665	A	G																			1_1
II	166844	G	A																									0_1
II	167278	A	G																													0|1
II	167994	AGTGG	A											0|1
II	168001	C	A											0|1
II	168003	G	T											0|1
II	168018	A	G																1|1
II	168082	T	G																							0_1
II	168182	C	A																							0_1
II	168698	T	C																1_1
II	168911	C	T																1_1
II	169436	A	G																											1_1
II	169514	T	C																					0_1
II	169560	G	A																1|1
II	169628	G	T																			1|1
II	169632	G	C																			1|1
II	169727	A	G																			1_1
II	169805	A	T																			1|1
II	170069	A	G																1_1
II	170305	T	C																			1|1
II	170307	TA	T																			1|1
II	170308	A	G,*																			2|2
II	170309	A	G																			1|1
II	170311	T	C																			1|1
II	170372	C	G																			1_1
II	170528	T	G																			1_1
II	171058	C	T																									0_1
II	171219	G	A,T																											2_2
II	171729	T	C																			1_1
II	172371	CT	C,CTT,CTTTT																			3_3
II	173256	C	T																			1_1
II	173931	C	G																			1_1
II	174716	T	A,*																					0_1
II	174781	T	G																			1_1
II	175625	G	A,T																												0_1
II	176615	GTAT	G														0|1
II	176621	TG	T														0|1
II	176636	G	*,A														0|1
II	178477	C	T																			1_1
II	179989	A	G,T																			1_1
II	180115	C	A,T																			1_1
II	180168	A	G																			1_1
II	180560	T	C																													0_1
II	180817	T	G																							0_1
II	180832	G	T,A																													0|1
II	180833	G	C																													0|1
II	180834	A	C																													0|1
II	180990	T	C																			1_1
II	181277	C	T																										1|1
II	181387	G	T																							0_1
II	181438	A	C																							0_1
II	181747	C	T																							0_1
II	182624	G	A																			1_1
II	182815	T	C																					0_1
II	184537	C	T																							0_1
II	184925	G	A																									0|1
II	186120	G	A																											1_1
II	186322	T	C																			1_1
II	186337	T	C																												0_1
II	186403	C	T																			1_1
II	186555	A	G																			1_1
II	186803	A	G																													0_1
II	186880	C	T																									0_1
II	187472	G	T																1_1
II	187552	T	A																			1_1
II	187679	T	C																											1_1
II	187714	C	T																			1_1
II	187744	T	C																			1_1
II	187771	G	A																			1_1
II	187794	G	A																									0_1
II	188032	G	A																			1_1
II	188244	T	C																				1_1
II	188406	G	C																													0_1
II	188898	C	T																		0_1
II	188941	C	T																1_1
II	189209	T	A																			1_1
II	189223	C	T																			1_1
II	189244	A	G																													0_1
II	189363	G	T																		0_1
II	189576	C	T																			1_1
II	189673	A	G																			1_1
II	189847	A	G																							0_1
II	190066	G	A																			1_1
II	191160	T	C																			1_1
II	191787	C	CT																1_1
II	192344	C	G																								0_1
II	192416	A	C																									0_1
II	193461	A	T																											1|1
II	193515	A	G																													0_1
II	193771	C	T																										1_1
II	193828	C	T																									0_1
II	194115	C	T																											1_1
II	195793	A	T																											1_1
II	195801	G	GT																											1_1
II	196706	T	C																													0_1
II	197819	A	T																							1_1
II	197829	T	C														0_1
II	197841	C	T																			0|1
II	197850	A	C														0_1
II	197885	ATTCCGCGC	A												0_1
II	197902	C	T														0_1
II	197959	T	C														0_1
II	197969	C	T																													0_1
II	197970	G	C																			0_1
II	198001	T	C														0|1
II	198003	C	T																													0_1
II	198005	T	A														0_1
II	198006	ATTAGG	A														0|1
II	198283	T	A																			1_1
II	198399	A	G																													0_1
II	198576	T	C																										1_1
II	198707	T	A																							1_1
II	198877	T	A																			1_1
II	199727	T	G																			1_1
II	200338	T	C																										1_1
II	200645	G	A																										1_1
II	200789	T	G																			1_1
II	201003	C	T																			1_1
II	201350	A	G																			1_1
II	201363	T	C																			1_1
II	201593	C	T																					0_1
II	201779	C	G																													0_1
II	201892	A	G																			1_1
II	201932	TG	T,AG																		0_1
II	202065	A	T																				0_1
II	202509	T	C																									0_1
II	202699	G	A																									0_1
II	203084	G	A																			1_1
II	203433	T	C																1|1
II	204213	G	A																					0_1
II	204234	G	A																				0_1
II	204764	T	C																1_1
II	205772	AGAAGAAGAG	A,*																			2_2
II	205942	G	A																											1_1
II	205966	G	T																										1_1
II	206700	C	T																					0_1
II	206971	C	T																								0_1
II	207151	C	A																			1|1
II	207283	A	G																			1_1
II	207611	G	A																								0_1
II	207927	C	T																				0|1
II	208513	G	T																			1_1
II	208975	G	A																			1_1
II	209214	T	C																			1_1
II	209582	C	T																									0_1
II	210364	C	T																		0_1
II	211795	G	A																			1_1
II	212921	G	A																							0_1
II	213808	C	T																							0_1
II	213817	GGGAGCAGATGAAACC	GGGAGCAGATGAAACCGGAGCAGATGAAACC,G																		0_1
II	214050	T	C																			1_1
II	214453	C	T																								0_1
II	214912	A	T																							0_1
II	215257	G	T,A																											1_1
II	215748	T	C																				0_1
II	217091	T	A																					0_1
II	217980	A	C																										1_1
II	219621	A	G																							1_1
II	219844	T	A																									0_1
II	220702	A	G,AC																											1_1
II	220710	A	G																													0_1
II	220942	A	G																													0_1
II	221036	T	TCCCAACAATTATGACAAAATTCATCAGAATTCCCAGTTTCATACA,C,*																											0_2
II	221234	T	A																					1|1
II	221235	G	A																					1|1
II	221424	C	T																				1|1
II	221558	G	C																									1|1
II	221567	C	T																									1|1
II	221573	A	G																									1|1
II	221581	G	A																									1|1
II	221585	C	T																									1|1
II	221595	G	T																									1|1
II	221598	TGATG	T																									1|1
II	221605	T	TCGC																									1|1
II	221606	A	T,C																									1|1
II	221608	C	CT																									1|1
II	221614	A	C																									1|1
II	221629	C	T																									1|1
II	221634	C	T																									1|1
II	221635	A	T																									1|1
II	221896	C	T																											1_1
II	222121	A	G																											1_1
II	222321	G	A																					0|1
II	222324	T	C																					0|1
II	222493	A	G																											1_1
II	222557	C	T,CGCGGAGCTCATGACATTTAGGTGAATTTGGATTAATTGTTGGGATT																					0_1
II	222618	C	A																											1_1
II	222666	C	T																											1_1
II	222710	T	C																											1_1
II	222726	C	A																											1_1
II	222768	T	C																					0_1
II	222809	T	C																											1_1
II	224009	A	C											0_1
II	224489	G	A																											1_1
II	224507	T	C																											0_1
II	224681	C	T																													1|1
II	224685	C	A,T																													2|2
II	224686	C	T																													1|1
II	224777	G	A																											1_1
II	225021	A	T																											0_1
II	225200	C	T						1_1
II	225257	G	A											0_1
II	225276	T	C											0_1
II	225531	A	C						1_1
II	226274	C	T																											1_1
II	226377	C	T											0_1
II	227928	A	G																				0_1
II	229555	T	C																										1_1
II	233186	G	C																							0_1
II	233252	T	C																			1_1
II	233425	T	A																			1_1
II	233973	A	T																			1_1
II	234336	G	C																										1|1
II	234521	G	C																				0_1
II	234669	G	A																				0_1
II	234947	T	C																			1_1
II	235112	G	A																		0|1
II	235844	GA	G																									1|1
II	235857	G	A																									1|1
II	236114	T	A																									1_1
II	236269	C	T																					0_1
II	236342	A	G																								0_1
II	236364	A	G																					0_1
II	236460	A	ATTT																													0|1
II	236461	C	T																													0|1
II	237495	A	C																							0_1
II	237605	G	C																			1_1
II	238032	T	G																													0_1
II	238100	A	G																										1_1
II	238256	T	TTTAAATTTATTAA																1_1
II	238620	A	T																							0_1
II	238690	T	C																				0_1
II	238936	C	G																							0_1
II	239344	T	A																1_1
II	239847	G	A																											1_1
II	240302	G	A																							0_1
II	242512	G	A																1_1
II	242788	C	T																					0_1
II	244236	GA	G																				0_1
II	245793	T	G																			1_1
II	246517	G	C																					0_1
II	247440	A	G																													0_1
II	247565	A	C																				0_1
II	248193	A	C																1_1
II	248685	C	T																		0_1
II	248701	ATATC	A																									1|1
II	248908	G	A																									1|1
II	249109	A	G																									1_1
II	249500	T	A																		0_1
II	249926	T	A																		0_1
II	250669	C	T																			1_1
II	251045	T	C																							1_1
II	251426	A	G																							0_1
II	251984	A	AT																				0_1
II	252072	T	A																													0_1
II	252129	A	G																							1_1
II	252230	C	A																			1_1
II	252465	T	C																					0_1
II	253894	C	G																								0_1
II	254495	A	T																								0_1
II	254581	T	C																1_1
II	254853	T	C																											1_1
II	254960	T	A																					0_1
II	255039	C	T																													0_1
II	255342	T	C																					0_1
II	255770	GA	G																								0_1
II	256201	C	T																							1_1
II	256819	G	A																				0_1
II	256927	G	A																									1|1
II	258661	TC	T																											1_1
II	258958	T	G																													0_1
II	259473	C	CAAAA																										1_1
II	259510	T	C																										1|1
II	259812	C	T																									0|1
II	259845	C	A									1|1
II	259853	A	G									1|1
II	259858	CT	C									1|1
II	259864	C	A									1|1
II	259867	C	A									1|1
II	262528	G	A																											1_1
II	263028	G	A																											0_1
II	263046	T	C																											0_1
II	265294	G	A																									1_1
II	265440	A	G																									1_1
II	266196	T	C														0|1
II	266199	T	TC														0|1
II	266207	TG	T,*														0|1
II	266211	A	C														0|1
II	266212	G	A														0|1
II	266215	TA	T														0|1
II	266218	C	CGG,A														0|1
II	266220	A	G,AG														0|1
II	266223	G	A,GTAGATGATA														0|1
II	266225	T	A														0|1
II	266330	T	A																							0_1
II	267002	T	C																1_1
II	269570	C	T																													0_1
II	269637	A	T																								0_1
II	270563	G	C																1_1
II	272313	A	G																							0_1
II	274140	CTTTTA	CTA,ATTTTA,C																										2_2
II	274197	T	G																										1_1
II	274236	T	A																				0_1
II	274314	TATATA	TTA,*,T				0_2
II	274628	A	G																									0_1
II	277751	G	A																				0_1
II	278488	C	T																			1_1
II	278792	A	G																			1|1
II	278798	A	G																			1|1
II	279427	C	CT																			1_1
II	279441	C	T																			1_1
II	279912	T	G																											1_1
II	280035	T	C																							1_1
II	282813	T	C																		0_1
II	282948	C	T,G																			1_1
II	284007	T	C																										1_1
II	284280	G	A																											1_1
II	284758	G	A,*																		0_1
II	284797	A	G																			1_1
II	284893	T	C																			1_1
II	285331	G	C																							0_1
II	285481	T	C																1_1
II	285832	C	T																			1|1
II	286012	T	C																			1|1
II	286036	C	T																			1_1
II	286327	G	A																			1_1
II	286468	T	A,G																			1_1
II	286552	A	G																			1_1
II	286699	T	C																				0_1
II	286762	A	G																			1_1
II	286855	C	T																			1_1
II	286880	T	C																1_1
II	286894	A	G																			1_1
II	287113	G	A																			1_1
II	287551	A	G																			1_1
II	288153	A	AT																			1_1
II	288704	A	ATT,AT																			1_1
II	288717	C	T																			1_1
II	288768	C	T																			1|1
II	288773	T	A																			1|1
II	288780	A	G																			1|1
II	288809	A	C																			1|1
II	288815	A	G																			1|1
II	288880	G	A																			1_1
II	288893	C	T																			1_1
II	288970	T	C																			1_1
II	288986	T	C																			1_1
II	289545	G	A					0_1
II	290370	G	A																									1|1
II	291665	A	C																			1_1
II	292099	A	G																							0_1
II	292525	G	T																			1_1
II	292617	T	C																							0_1
II	293860	A	G																					0_1
II	294987	T	C																					0_1
II	295816	T	C																										1_1
II	295963	G	T																							0_1
II	295968	A	G																													0_1
II	298739	A	G																									1|1
II	298786	C	A																			1_1
II	298866	A	G																									0_1
II	299708	G	A																											1_1
II	300063	A	T																									0_1
II	300348	C	T																							0_1
II	300744	G	A																													0_1
II	301134	C	T																													0_1
II	301720	T	C																			1_1
II	302360	G	A																			1_1
II	302932	A	G																										1_1
II	303121	A	G																			1_1
II	303172	A	T																									0_1
II	303237	T	C																			1_1
II	303295	T	G																			1_1
II	303353	C	T																			1_1
II	303435	T	C																			1_1
II	303452	G	A																			1_1
II	303465	T	C																			1_1
II	303540	C	T																			1_1
II	304001	T	C																			1_1
II	304221	G	C																			1_1
II	304314	A	G																			1_1
II	304363	G	T																											1_1
II	304737	A	T																			1_1
II	305350	G	A,T																			1_1
II	305365	C	T																			1_1
[truncated: 27,737 more rows]
